# Supplementary material for: Antimicrobial Susceptibility to 27 Drugs and the Molecular Mechanisms of Macrolide, Tetracycline, and Quinolone Resistance in Gemella sp
Source: Antibiotics (Basel). 2023 Oct 14;12(10):1538. doi: 10.3390/antibiotics12101538 (PMC10604004; doi:10.3390/antibiotics12101538)
Supplement: Supplementary file 1 [file antibiotics-12-01538-s001.zip]

Archive with 1 entries (1 files):
- antibiotics-3033709-supplementary.xlsx
