# Supplementary material for: Antimicrobial Susceptibility to 27 Drugs and the Molecular Mechanisms of Macrolide, Tetracycline, and Quinolone Resistance in Gemella sp
Source: Antibiotics (Basel). 2023 Oct 14;12(10):1538. doi: 10.3390/antibiotics12101538 (PMC10604004; doi:10.3390/antibiotics12101538)
Supplement: Supplementary file 1 [file antibiotics-12-01538-s001.zip › antibiotics-3033709-supplementary.xlsx]

## Sheet: Table S1
Table S1. Gemella strains used in this study.
Strain No.	Isolated sites		Identification								MIC (μg/mL)																															Dectection of resistant genes
			Species	16S rDNA, close to	16S rDNA (bp)	Match	MLSA, closed to	MLSA (bp)	Match		PenicillinG	Ampicillin	Amoxicillin/Clavulanic acid	Sulbactam/Ampicillin	Cefazolin	Cefdinir	Ceftriaxone	Cefotaxime	Cefepime	Imipenem	Meropenem	Erythromycin	Clarithromycin	Azithromycin	Clindamycin	Erythromycin/Clindamycin	Levofloxacin	Moxifloxacin	Minocycline	Sulfamethoxazole/trimethoprim	Gentamicin	Gentamicin500	Arbekacin	Fosfomycin	Rifampicin	Vancomycin	Teicoplaninn	Linezolid	Daptomycin	Incubation time (h)		Macrolide phenotype	mefA/E	ermA	ermB	ermC	ermM	ermTR	msrA
TWCC 234	Gemella morbillorum ATCC 27824 T	lung abscess	Gemella morbillorum		1550						≤0.06	≤0.12	≤0.25/0.12	≤0.06/0.12	≤0.25	≤0.25	≤0.06	≤0.06	≤0.06	≤0.06	≤0.06	≤0.25	≤0.12	≤0.12	≤0.25	≤1/0.5	0.5	≤0.5	≤1	≤9.5/0.5	8	≤500	>8	≤16	≤0.5	0.5	≤0.5	≤0.5	2	48		－	－	－	－	－	－	－	－
TWCC 1266	clinical isolate	blood	Gemella morbillorum	Gemella morbillorum	1550	1544/1550					≤0.06	≤0.12	≤0.25/0.12	≤0.06/0.12	≤0.25	≤0.25	0.5	≤0.06	0.5	≤0.06	≤0.06	≤0.25	≤0.12	≤0.12	≤0.25	≤1/0.5	0.03	≤0.5	≤1	≤9.5/0.5	≤1	≤500	≤1	≤16	≤0.5	≤0.25	≤0.5	≤0.5	≤0.25	48		－	－	－	－	－	－	－	－
TWCC 32026	clinical isolate	blood	Gemella morbillorum	Gemella morbillorum	1550	1538/1550					≤0.06	≤0.12	≤0.25/0.12	≤0.06/0.12	≤0.25	≤0.25	≤0.06	≤0.06	≤0.06	≤0.06	≤0.06	≤0.25	≤0.12	0.25	≤0.25	≤1/0.5	0.5	1	≤1	>38/2	8	≤500	>8	≤16	≤0.5	0.5	≤0.5	2	4	48		－	－	－	－	－	－	－	－
TWCC 50337	clinical isolate	blood	Gemella morbillorum	Gemella morbillorum	1550	1548/1550					≤0.06	≤0.12	≤0.25/0.12	≤0.06/0.12	≤0.25	≤0.25	≤0.06	≤0.06	≤0.06	≤0.06	≤0.06	≤0.25	≤0.12	≤0.12	≤0.25	≤1/0.5	0.5	≤0.5	≤1	>38/2	8	≤500	>8	≤16	≤0.5	0.5	≤0.5	1	2	48		－	－	－	－	－	－	－	－
TWCC 50549	clinical isolate	blood	Gemella morbillorum	Gemella morbillorum	1550	1547/1550					≤0.06	≤0.12	≤0.25/0.12	≤0.06/0.12	≤0.25	≤0.25	≤0.06	≤0.06	≤0.06	≤0.06	≤0.06	≤0.25	≤0.12	≤0.12	≤0.25	≤1/0.5	1	≤0.5	≤1	>38/2	4	≤500	>8	≤16	≤0.5	0.5	≤0.5	1	2	48		－	－	－	－	－	－	－	－
TWCC 53555	clinical isolate	wound pus	Gemella morbillorum	Gemella morbillorum	1550	1548/1550					≤0.06	≤0.12	≤0.25/0.12	≤0.06/0.12	≤0.25	≤0.25	≤0.06	≤0.06	≤0.06	≤0.06	≤0.06	≤0.25	≤0.12	≤0.12	≤0.25	≤1/0.5	0.25	≤0.5	≤1	≤9.5/0.5	≤1	≤500	2	≤16	≤0.5	0.5	≤0.5	≤0.5	≤0.25	48		－	－	－	－	－	－	－	－
TWCC 55661	clinical isolate	blood	Gemella morbillorum	Gemella morbillorum	1550	1545/1550					≤0.06	≤0.12	≤0.25/0.12	≤0.06/0.12	≤0.25	≤0.25	≤0.06	≤0.06	≤0.06	≤0.06	≤0.06	≤0.25	≤0.12	≤0.12	≤0.25	≤1/0.5	0.125	≤0.5	≤1	≤9.5/0.5	≤1	≤500	≤1	≤16	≤0.5	0.5	≤0.5	1	1	48		－	－	－	－	－	－	－	－
TWCC 57201	clinical isolate	wound pus	Gemella morbillorum	Gemella morbillorum	1550	1544/1550					≤0.06	≤0.12	≤0.25/0.12	≤0.06/0.12	≤0.25	≤0.25	≤0.06	≤0.06	≤0.06	≤0.06	≤0.06	>2	8	>4	>2	>1/0.5	0.03	≤0.5	≤1	>38/2	8	≤500	8	≤16	≤0.5	0.5	≤0.5	1	≤0.25	72		cMLSB	－	－	+	－	－	－	－
TWCC 57818	clinical isolate	blood	Gemella morbillorum	Gemella morbillorum	1550	1544/1550					≤0.06	≤0.12	≤0.25/0.12	≤0.06/0.12	≤0.25	≤0.25	≤0.06	≤0.06	≤0.06	≤0.06	≤0.06	>2	>16	>4	>2	>1/0.5	0.25	≤0.5	≤1	>38/2	2	≤500	≤1	≤16	≤0.5	≤0.25	≤0.5	≤0.5	0.5	96		cMLSB	－	－	+	－	－	－	－
TWCC 57944	clinical isolate	wound pus	Gemella morbillorum	Gemella morbillorum	1550	1550/1550					≤0.06	≤0.12	≤0.25/0.12	≤0.06/0.12	≤0.25	≤0.25	≤0.06	≤0.06	≤0.06	≤0.06	≤0.06	>2	>16	>4	>2	>1/0.5	0.5	≤0.5	2	≤9.5/0.5	2	≤500	8	≤16	≤0.5	≤0.25	≤0.5	≤0.5	1	48		cMLSB	－	－	+	－	－	－	－
TWCC 57987	clinical isolate	wound pus	Gemella morbillorum	Gemella morbillorum	1550	1548/1550					≤0.06	≤0.12	≤0.25/0.12	≤0.06/0.12	≤0.25	≤0.25	≤0.06	≤0.06	≤0.06	≤0.06	≤0.06	≤0.25	≤0.12	≤0.12	≤0.25	≤1/0.5	0.25	≤0.5	≤1	≤9.5/0.5	2	≤500	8	≤16	≤0.5	0.5	≤0.5	≤0.5	2	48		－	－	－	－	－	－	－	－
TWCC 58330	clinical isolate	ascites	Gemella morbillorum	Gemella morbillorum	1550	1549/1550					≤0.06	≤0.12	≤0.25/0.12	≤0.06/0.12	≤0.25	≤0.25	≤0.06	≤0.06	≤0.06	≤0.06	≤0.06	≤0.25	≤0.12	≤0.12	≤0.25	≤1/0.5	>128	>2	≤1	≤9.5/0.5	2	≤500	8	≤16	≤0.5	0.5	≤0.5	≤0.5	2	48		－	－	－	－	－	－	－	－
TWCC 58371	clinical isolate	blood	Gemella morbillorum	Gemella morbillorum	1550	1544/1550					≤0.06	≤0.12	≤0.25/0.12	≤0.06/0.12	≤0.25	≤0.25	≤0.06	≤0.06	≤0.06	≤0.06	≤0.06	≤0.25	≤0.12	≤0.12	≤0.25	≤1/0.5	0.06	≤0.5	≤1	19/1	≤1	≤500	≤1	≤16	≤0.5	≤0.25	≤0.5	≤0.5	0.5	48		－	－	－	－	－	－	－	－
TWCC 59111	clinical isolate	wound pus	Gemella morbillorum	Gemella morbillorum	1550	1549/1550					≤0.06	≤0.12	≤0.25/0.12	≤0.06/0.12	≤0.25	≤0.25	≤0.06	≤0.06	≤0.06	≤0.06	≤0.06	>2	8	>4	>2	>1/0.5	0.25	≤0.5	2	19/1	2	≤500	8	≤16	≤0.5	0.5	≤0.5	1	1	48		cMLSB	－	－	+	－	－	－	－
TWCC 59900	clinical isolate	wound pus	Gemella morbillorum	Gemella morbillorum	1550	1550/1550					≤0.06	≤0.12	≤0.25/0.12	≤0.06/0.12	≤0.25	≤0.25	≤0.06	≤0.06	≤0.06	≤0.06	≤0.06	≤0.25	≤0.12	≤0.12	≤0.25	≤1/0.5	0.03	≤0.5	≤1	≤9.5/0.5	2	≤500	8	≤16	≤0.5	0.5	≤0.5	≤0.5	2	48		－	－	－	－	－	－	－	－
TWCC 70385	clinical isolate	wound pus	Gemella morbillorum	Gemella morbillorum	1550	1549/1550					≤0.06	≤0.12	≤0.25/0.12	≤0.06/0.12	≤0.25	≤0.25	≤0.06	≤0.06	≤0.06	≤0.06	≤0.06	≤0.25	≤0.12	≤0.12	≤0.25	≤1/0.5	1	≤0.5	≤1	≤9.5/0.5	≤1	≤500	2	≤16	≤0.5	0.5	≤0.5	≤0.5	0.5	48		－	－	－	－	－	－	－	－
TWCC 70937	clinical isolate	wound pus	Gemella morbillorum	Gemella morbillorum	1550	1549/1550					≤0.06	≤0.12	≤0.25/0.12	≤0.06/0.12	≤0.25	≤0.25	≤0.06	≤0.06	≤0.06	≤0.06	≤0.06	≤0.25	≤0.12	≤0.12	≤0.25	≤1/0.5	0.25	≤0.5	>8	≤9.5/0.5	4	≤500	>8	≤16	≤0.5	0.5	≤0.5	1	2	48		－	－	－	－	－	－	－	－
TWCC 71529	clinical isolate	catheter urine	Gemella morbillorum	Gemella morbillorum	1550	1547/1550					≤0.06	≤0.12	≤0.25/0.12	≤0.06/0.12	≤0.25	≤0.25	≤0.06	≤0.06	≤0.06	≤0.06	≤0.06	≤0.25	≤0.12	≤0.12	≤0.25	≤1/0.5	0.03	≤0.5	≤1	19/1	≤1	≤500	2	≤16	≤0.5	0.5	≤0.5	1	2	96		－	－	－	－	－	－	－	－
TWCC 71703	clinical isolate	wound pus	Gemella morbillorum	Gemella morbillorum	1550	1547/1550					≤0.06	≤0.12	≤0.25/0.12	≤0.06/0.12	≤0.25	≤0.25	≤0.06	≤0.06	≤0.06	≤0.06	≤0.06	>2	≤0.12	>4	>2	>1/0.5	>128	>2	2	19/1	4	≤500	>8	≤16	≤0.5	0.5	≤0.5	≤0.5	2	48		cMLSB	－	－	+	－	－	－	－
TWCC 71861	clinical isolate	ascites	Gemella morbillorum	Gemella morbillorum	1550	1546/1550					≤0.06	≤0.12	≤0.25/0.12	≤0.06/0.12	≤0.25	≤0.25	≤0.06	≤0.06	≤0.06	≤0.06	≤0.06	≤0.25	≤0.12	≤0.12	≤0.25	≤1/0.5	0.125	≤0.5	≤1	19/1	2	≤500	≤1	32	≤0.5	0.5	≤0.5	1	≤0.25	48		－	－	－	－	－	－	－	－
TWCC 72263	clinical isolate	blood	Gemella morbillorum	Gemella morbillorum	1550	1537/1550					≤0.06	≤0.12	≤0.25/0.12	≤0.06/0.12	≤0.25	≤0.25	≤0.06	≤0.06	≤0.06	≤0.06	≤0.06	≤0.25	≤0.12	≤0.12	≤0.25	≤1/0.5	0.5	≤0.5	≤1	38/2	8	≤500	>8	≤16	≤0.5	0.5	≤0.5	1	4	48		－	－	－	－	－	－	－	－
TWCC 72266	clinical isolate	wound pus	Gemella morbillorum	Gemella morbillorum	1550	1549/1550					≤0.06	0.25	≤0.25/0.12	≤0.06/0.12	≤0.25	≤0.25	≤0.06	0.12	≤0.06	≤0.06	≤0.06	>2	>16	>4	>2	>1/0.5	0.5	≤0.5	≤1	38/2	4	≤500	>8	≤16	≤0.5	0.5	≤0.5	1	2	48		cMLSB	－	－	+	－	－	－	－
TWCC 703	Gemella haemolysans ATCC 10379 T	unknown	GH-group		1550			6552			≤0.06	≤0.12	≤0.25/0.12	≤0.06/0.12	0.5	≤0.25	≤0.06	≤0.06	0.12	≤0.06	≤0.06	≤0.25	≤0.12	≤0.12	≤0.25	≤1/0.5	0.5	≤0.5	≤1	>38/2	2	≤500	8	≤16	≤0.5	0.5	≤0.5	1	2	48		－	－	－	－	－	－	－	－
TWCC 659	clinical isolate	blood	GH-group	Gemella haemolysans	1550	1550/1550	Gemella haemolysans	6552	6377/6552		≤0.06	≤0.12	≤0.25/0.12	≤0.06/0.12	0.5	≤0.25	≤0.06	0.12	≤0.06	≤0.06	≤0.06	≤0.25	≤0.12	≤0.12	≤0.25	≤1/0.5	>128	>2	≤1	38/2	≤1	≤500	4	≤16	≤0.5	0.5	≤0.5	1	1	48		－	－	－	－	－	－	－	－
TWCC 51607-L1	clinical isolate	pharynx	GH-group	Gemella haemolysans	1550	1550/1550	Gemella haemolysans	6552	6376/6552		≤0.06	≤0.12	≤0.25/0.12	≤0.06/0.12	0.5	≤0.25	≤0.06	≤0.06	≤0.06	≤0.06	≤0.06	≤0.25	≤0.12	≤0.12	≤0.25	≤1/0.5	0.5	≤0.5	≤1	19/1	≤1	≤500	4	≤16	≤0.5	0.5	≤0.5	≤0.5	1	48		－	－	－	－	－	－	－	－
TWCC 51609	clinical isolate	pharynx	GH-group	Gemella haemolysans	1550	1548/1550	Gemella parahaemolysans	6552	6254/6552		≤0.06	≤0.12	≤0.25/0.12	≤0.06/0.12	≤0.25	≤0.25	≤0.06	≤0.06	≤0.06	≤0.06	≤0.06	≤0.25	≤0.12	≤0.12	≤0.25	≤1/0.5	0.125	≤0.5	≤1	38/2	≤1	≤500	4	≤16	≤0.5	0.5	≤0.5	1	1	48		－	－	－	－	－	－	－	－
TWCC 51611	clinical isolate	pharynx	GH-group	Gemella parahaemolysans	1550	1547/1550	Gemella parahaemolysans	6552	6524/6552		≤0.06	≤0.12	≤0.25/0.12	≤0.06/0.12	≤0.25	≤0.25	≤0.06	≤0.06	≤0.06	≤0.06	≤0.06	≤0.25	≤0.12	≤0.12	≤0.25	≤1/0.5	0.5	≤0.5	≤1	≤9.5/0.5	≤1	≤500	4	≤16	≤0.5	≤0.25	≤0.5	≤0.5	1	48		－	－	－	－	－	－	－	－
TWCC 51800	clinical isolate	pharynx	GH-group	Gemella taiwanensis	1550	1549/1550	Gemella haemolysans	6552	6235/6552		≤0.06	≤0.12	≤0.25/0.12	≤0.06/0.12	≤0.25	≤0.25	≤0.06	≤0.06	≤0.06	≤0.06	≤0.06	≤0.25	≤0.12	≤0.12	≤0.25	≤1/0.5	0.5	≤0.5	8	>38/2	2	≤500	8	≤16	≤0.5	0.5	≤0.5	1	1	48		－	－	－	－	－	－	－	－
TWCC 52027	clinical isolate	pharynx	GH-group	Gemella taiwanensis	1550	1549/1550	Gemella haemolysans	6540	6246/6552		≤0.06	≤0.12	≤0.25/0.12	≤0.06/0.12	≤0.25	≤0.25	≤0.06	≤0.06	≤0.06	≤0.06	≤0.06	0.5	8	2	≤0.25	≤1/0.5	>128	>2	≤1	>38/2	≤1	≤500	4	≤16	≤0.5	≤0.25	≤0.5	≤0.5	1	48		M	mefE	－	－	－	－	－	－
TWCC 57826	Gemella parahaemolysans JCM 18067 T	blood	GH-group		1550			6552			≤0.06	≤0.12	≤0.25/0.12	≤0.06/0.12	≤0.25	≤0.25	≤0.06	≤0.06	≤0.06	≤0.06	≤0.06	≤0.25	≤0.12	≤0.12	≤0.25	≤1/0.5	1	≤0.5	≤1	19/1	≤1	≤500	≤1	≤16	≤0.5	≤0.25	≤0.5	≤0.5	2	48		－	－	－	－	－	－	－	－
TWCC 58771	clinical isolate	blood	GH-group	Gemella haemolysans	1550	1549/1550	Gemella haemolysans	6570	5979/6573		≤0.06	≤0.12	≤0.25/0.12	≤0.06/0.12	≤0.25	≤0.25	≤0.06	≤0.06	≤0.06	≤0.06	≤0.06	≤0.25	≤0.12	≤0.12	≤0.25	≤1/0.5	0.25	≤0.5	≤1	>38/2	2	≤500	8	≤16	≤0.5	0.5	≤0.5	≤0.5	1	48		－	－	－	－	－	－	－	－
TWCC 59566	clinical isolate	wound pus	GH-group	Gemella parahaemolysans	1550	1548/1550	Gemella parahaemolysans	6558	6255/6558		≤0.06	≤0.12	≤0.25/0.12	≤0.06/0.12	≤0.25	≤0.25	≤0.06	≤0.06	0.12	≤0.06	≤0.06	2	2	>4	≤0.25	≤1/0.5	>128	>2	2	>38/2	2	≤500	8	≤16	≤0.5	0.5	≤0.5	1	1	48		M	mefE	－	－	－	－	－	－
TWCC 59567	clinical isolate	sputum	GH-group	Gemella taiwanensis	1550	1549/1550	Gemella haemolysans	6552	6321/6552		≤0.06	≤0.12	≤0.25/0.12	≤0.06/0.12	≤0.25	≤0.25	≤0.06	≤0.06	≤0.06	≤0.06	≤0.06	>2	16	>4	1	>1/0.5	>128	>2	≤1	>38/2	2	≤500	8	≤16	≤0.5	0.5	≤0.5	≤0.5	2	48		M	mefE	－	－	－	－	－	－
TWCC 59795	clinical isolate	lung biopsy	GH-group	Gemella haemolysans	1550	1550/1550	Gemella haemolysans	6552	6378/6552		≤0.06	≤0.12	≤0.25/0.12	≤0.06/0.12	≤0.25	≤0.25	≤0.06	≤0.06	≤0.06	≤0.06	≤0.06	1	0.5	2	0.5	≤1/0.5	>128	>2	≤1	38/2	≤1	≤500	4	≤16	≤0.5	0.5	≤0.5	≤0.5	2	48		M	mefE	－	－	－	－	－	－
TWCC 59864	clinical isolate	corneal abrasion	GH-group	Gemella taiwanensis	1550	1550/1550	Gemella haemolysans	6552	6313/6552		≤0.06	≤0.12	≤0.25/0.12	≤0.06/0.12	≤0.25	≤0.25	≤0.06	≤0.06	≤0.06	≤0.06	≤0.06	≤0.25	≤0.12	0.25	0.5	≤1/0.5	>128	>2	≤1	38/2	2	≤500	4	≤16	≤0.5	0.5	≤0.5	1	1	48		－	－	－	－	－	－	－	－
TWCC 70939	clinical isolate	sputum	GH-group	Gemella taiwanensis	1550	1549/1550	Gemella haemolysans	6540	6303/6552		≤0.06	≤0.12	≤0.25/0.12	≤0.06/0.12	≤0.25	≤0.25	≤0.06	≤0.06	≤0.06	≤0.06	≤0.06	>2	2	>4	≤0.25	≤1/0.5	0.5	≤0.5	8	>38/2	2	≤500	8	≤16	≤0.5	0.5	≤0.5	≤0.5	1	48		M	mefE	－	－	－	－	－	－
TWCC 71200	clinical isolate	blood	GH-group	Gemella parahaemolysans	1550	1550/1550	Gemella parahaemolysans	6552	6485/6552		≤0.06	≤0.12	≤0.25/0.12	≤0.06/0.12	≤0.25	≤0.25	≤0.06	≤0.06	≤0.06	≤0.06	≤0.06	1	2	2	≤0.25	≤1/0.5	128	>2	≤1	38/2	≤1	≤500	4	≤16	≤0.5	0.5	≤0.5	≤0.5	1	48		M	mefA	－	－	－	－	－	－
TWCC 71751	clinical isolate	bile	GH-group	Gemella taiwanensis	1550	1547/1550	Gemella parahaemolysans	6552	6253/6552		≤0.06	≤0.12	≤0.25/0.12	≤0.06/0.12	≤0.25	≤0.25	≤0.06	≤0.06	≤0.06	≤0.06	≤0.06	≤0.25	≤0.12	≤0.12	0.5	≤1/0.5	0.5	≤0.5	≤1	>38/2	2	≤500	4	≤16	≤0.5	0.5	≤0.5	≤0.5	1	48		－	－	－	－	－	－	－	－
TWCC 71814	clinical isolate	wound pus	GH-group	Gemella haemolysans	1550	1548/1550	Gemella parahaemolysans	6552	6251/6552		≤0.06	≤0.12	≤0.25/0.12	≤0.06/0.12	≤0.25	≤0.25	≤0.06	≤0.06	≤0.06	≤0.06	≤0.06	1	0.5	1	≤0.25	≤1/0.5	>128	>2	2	38/2	≤1	≤500	4	≤16	≤0.5	0.5	≤0.5	≤0.5	0.5	48		M	mefE	－	－	－	－	－	－
TWCC 72676	clinical isolate	blood	GH-group	Gemella taiwanensis	1550	1548/1550	Gemella haemolysans	6540	6348/6552		≤0.06	≤0.12	≤0.25/0.12	≤0.06/0.12	≤0.25	≤0.25	≤0.06	≤0.06	≤0.06	≤0.06	≤0.06	≤0.25	≤0.12	0.25	≤0.25	≤1/0.5	128	>2	≤1	38/2	2	≤500	4	≤16	≤0.5	0.5	≤0.5	≤0.5	1	48		－	－	－	－	－	－	－	－
TWCC 57825	Gemella taiwanensis JCM 18066 T	blood	Gemella taiwanensis		1550			6567			0.25	0.5	≤0.25/0.12	0.25/0.5	0.5	≤0.25	≤0.06	≤0.06	0.12	≤0.06	≤0.06	≤0.25	≤0.12	≤0.12	≤0.25	≤1/0.5	0.125	≤0.5	≤1	19/1	≤1	≤500	4	≤16	≤0.5	0.5	≤0.5	≤0.5	1	48		－	－	－	－	－	－	－	－
TWCC 1492	clinical isolate	blood	Gemella taiwanensis	Gemella taiwanensis	1550	1550/1550	Gemella taiwanensis	6567	6566/6567		≤0.06	≤0.12	≤0.25/0.12	≤0.06/0.12	≤0.25	≤0.25	≤0.06	≤0.06	≤0.06	≤0.06	≤0.06	≤0.25	≤0.12	≤0.12	≤0.25	≤1/0.5	>128	>2	≤1	19/1	2	≤500	4	≤16	≤0.5	0.5	≤0.5	≤0.5	2	48		－	－	－	－	－	－	－	－
TWCC 51607-S1	clinical isolate	pharynx	Gemella taiwanensis	Gemella taiwanensis	1550	1550/1550	Gemella taiwanensis	6567	6421/6567		≤0.06	≤0.12	≤0.25/0.12	≤0.06/0.12	≤0.25	≤0.25	≤0.06	≤0.06	≤0.06	≤0.06	≤0.06	≤0.25	≤0.12	≤0.12	≤0.25	≤1/0.5	0.5	≤0.5	≤1	≤9.5/0.5	≤1	≤500	4	≤16	≤0.5	0.5	≤0.5	≤0.5	1	48		－	－	－	－	－	－	－	－
TWCC 52271	clinical isolate	pharynx	Gemella taiwanensis	Gemella taiwanensis	1550	1549/1550	Gemella taiwanensis	6567	6328/6567		≤0.06	≤0.12	≤0.25/0.12	≤0.06/0.12	≤0.25	≤0.25	≤0.06	≤0.06	≤0.06	≤0.06	≤0.06	≤0.25	≤0.12	≤0.12	≤0.25	≤1/0.5	0.5	≤0.5	≤1	≤9.5/0.5	2	≤500	8	≤16	≤0.5	0.5	≤0.5	≤0.5	0.5	48		－	－	－	－	－	－	－	－
TWCC 53044	clinical isolate	nose	Gemella taiwanensis	Gemella taiwanensis	1550	1549/1550	Gemella taiwanensis	6573	6098/6573		≤0.06	≤0.12	≤0.25/0.12	≤0.06/0.12	≤0.25	≤0.25	≤0.06	≤0.06	≤0.06	≤0.06	≤0.06	≤0.25	≤0.12	≤0.12	≤0.25	≤1/0.5	0.5	≤0.5	8	19/1	2	≤500	8	≤16	≤0.5	0.5	≤0.5	≤0.5	2	48		－	－	－	－	－	－	－	－
TWCC 55344	clinical isolate	blood	Gemella taiwanensis	Gemella taiwanensis	1550	1548/1550	Gemella taiwanensis	6567	6321/6567		≤0.06	≤0.12	≤0.25/0.12	≤0.06/0.12	≤0.25	≤0.25	≤0.06	≤0.06	≤0.06	≤0.06	≤0.06	>2	8	>4	≤0.25	≤1/0.5	>128	>2	≤1	≤9.5/0.5	2	≤500	8	≤16	≤0.5	≤0.25	≤0.5	≤0.5	1	48		M	mefE	－	－	－	－	－	－
TWCC 55728	clinical isolate	blood	Gemella taiwanensis	Gemella taiwanensis	1550	1550/1550	Gemella taiwanensis	6567	6565/6567		≤0.06	≤0.12	≤0.25/0.12	≤0.06/0.12	≤0.25	≤0.25	≤0.06	≤0.06	≤0.06	≤0.06	≤0.06	≤0.25	≤0.12	0.25	≤0.25	≤1/0.5	0.125	≤0.5	≤1	19/1	4	≤500	8	≤16	≤0.5	0.5	≤0.5	≤0.5	1	48		－	－	－	－	－	－	－	－
TWCC 56546	clinical isolate	blood	Gemella taiwanensis	Gemella taiwanensis	1550	1550/1550	Gemella taiwanensis	6567	6485/6567		≤0.06	≤0.12	≤0.25/0.12	≤0.06/0.12	≤0.25	≤0.25	≤0.06	≤0.06	≤0.06	≤0.06	≤0.06	≤0.25	≤0.12	≤0.12	≤0.25	≤1/0.5	>128	>2	2	38/2	≤1	≤500	2	≤16	≤0.5	0.5	≤0.5	≤0.5	2	48		－	－	－	－	－	－	－	－
TWCC 58522	clinical isolate	blood	Gemella taiwanensis	Gemella taiwanensis	1550	1548/1550	Gemella taiwanensis	6567	6322/6567		≤0.06	≤0.12	≤0.25/0.12	≤0.06/0.12	≤0.25	≤0.25	≤0.06	≤0.06	≤0.06	≤0.06	≤0.06	>2	2	4	≤0.25	≤1/0.5	128	>2	8	≤9.5/0.5	2	≤500	4	≤16	≤0.5	0.5	≤0.5	≤0.5	1	48		M	mefE	－	－	－	－	－	－
TWCC 70386	clinical isolate	wound pus	Gemella taiwanensis	Gemella taiwanensis	1550	1548/1550	Gemella taiwanensis	6567	6322/6567		≤0.06	≤0.12	≤0.25/0.12	≤0.06/0.12	≤0.25	≤0.25	≤0.06	≤0.06	≤0.06	≤0.06	≤0.06	>2	2	4	≤0.25	≤1/0.5	>128	>2	8	≤9.5/0.5	2	≤500	8	≤16	≤0.5	0.5	≤0.5	≤0.5	≤0.25	48		M	mefE	－	－	－	－	－	－
TWCC 72085	clinical isolate	wound pus	Gemella taiwanensis	Gemella taiwanensis	1550	1547/1550	Gemella taiwanensis	6567	6331/6567		≤0.06	≤0.12	≤0.25/0.12	≤0.06/0.12	≤0.25	≤0.25	≤0.06	≤0.06	≤0.06	≤0.06	≤0.06	>2	2	>4	≤0.25	≤1/0.5	>128	>2	8	≤9.5/0.5	4	≤500	>8	≤16	≤0.5	0.5	≤0.5	≤0.5	2	48		M	mefE	－	－	－	－	－	－
TWCC 70387L	clinical isolate	wound pus	Gemella taiwanensis	Gemella taiwanensis	1550	1550/1550	Gemella taiwanensis	6567	6484/6567		≤0.06	≤0.12	≤0.25/0.12	≤0.06/0.12	0.5	≤0.25	≤0.06	0.12	≤0.06	≤0.06	≤0.06	2	0.5	>4	≤0.25	≤1/0.5	>128	>2	≤1	19/1	2	≤500	4	≤16	≤0.5	0.5	≤0.5	≤0.5	2	48		M	mefE	－	－	－	－	－	－
TWCC 70387S	clinical isolate	wound pus	Gemella taiwanensis	Gemella taiwanensis	1550	1550/1550	Gemella taiwanensis	6567	6485/6567		≤0.06	≤0.12	≤0.25/0.12	≤0.06/0.12	≤0.25	≤0.25	≤0.06	≤0.06	≤0.06	≤0.06	≤0.06	>2	2	>4	≤0.25	≤1/0.5	>128	>2	≤1	19/1	≤1	≤500	4	≤16	≤0.5	0.5	≤0.5	≤0.5	2	48		M	mefE	－	－	－	－	－	－
TWCC 57728	Gemella sanguinis CCUG 37820 T	blood	Gemella sanguinis		1551						≤0.06	≤0.12	≤0.25/0.12	≤0.06/0.12	≤0.25	0.5	1	0.5	1	≤0.06	≤0.06	≤0.25	≤0.12	0.25	≤0.25	≤1/0.5	0.5	≤0.5	≤1	>38/2	8	≤500	>8	≤16	≤0.5	0.5	≤0.5	1	4	48		－	－	－	－	－	－	－	－
TWCC 54965	clinical isolate	blood	Gemella sanguinis	Gemella sanguinis	1551	1551/1551					≤0.06	≤0.12	≤0.25/0.12	≤0.06/0.12	≤0.25	0.5	1	1	1	≤0.06	≤0.06	1	0.25	4	≤0.25	≤1/0.5	128	>2	≤1	19/1	2	≤500	8	≤16	≤0.5	0.5	≤0.5	1	2	48		M	mefE	－	－	－	－	－	－
TWCC 70419	clinical isolate	pleural effusion	Gemella sanguinis	Gemella sanguinis	1551	1550/1551					≤0.06	≤0.12	≤0.25/0.12	≤0.06/0.12	≤0.25	≤0.25	0.25	0.25	0.25	≤0.06	≤0.06	≤0.25	≤0.12	0.25	≤0.25	≤1/0.5	>128	>2	≤1	38/2	≤1	≤500	4	≤16	≤0.5	≤0.25	≤0.5	≤0.5	1	48		not M	mefE	－	－	－	－	－	－
TWCC 57725	Gemella bergeri CCUG 37817 T	blood	Gemella bergeri		1549						≤0.06	≤0.12	≤0.25/0.12	≤0.06/0.12	≤0.25	≤0.25	≤0.06	≤0.06	≤0.06	≤0.06	≤0.06	≤0.25	≤0.12	0.25	≤0.25	≤1/0.5	0.5	≤0.5	≤1	≤9.5/0.5	2	≤500	4	≤16	≤0.5	0.5	≤0.5	≤0.5	4	48		－	－	－	－	－	－	－	－
TWCC 57949	Gemella bergeri	blood	Gemella bergeri	Gemella bergeri	1549	1549/1549					≤0.06	≤0.12	≤0.25/0.12	≤0.06/0.12	≤0.25	≤0.25	≤0.06	≤0.06	≤0.06	≤0.06	≤0.06	≤0.25	≤0.12	0.25	≤0.25	≤1/0.5	0.5	≤0.5	≤1	≤9.5/0.5	4	≤500	>8	≤16	≤0.5	0.5	≤0.5	2	2	48		－	－	－	－	－	－	－	－
aWT: wild type
[truncated: 9 more columns]

## Sheet: Table S2
Table S2. Primers used in this study.
Target genes	Primer names	Primer sequences (5' to 3')	Usage	Annealing temperatures (℃)	Product sizes (bp)	References
16S rRNA gene
	27FN	AGAGTTTGATCMTGGCTCAG	Amplification, Sequencing	56	~1550	This study
	1525R	AAAGGAGGTGATCCAGCC	Amplification, Sequencing			This study
	16SrR27-M13UnivF (N)	GTTGTAAAACGACGGCCAGTAGAGTTTGATCCTGGCTCAG	Amplification	56	~1550	This study
	16SrR1492-M13UnivR (N)	CACAGGAAACAGCTATGACCGGCTACCTTGTTACGACTT	Amplification			This study
	M13UF	GTTGTAAAACGACGGCCAGT	Sequencing			This study
	800FN	ATTAGATACCCTDGTAGTCC	Sequencing			This study
	800R	CTACCAGGGTATCTAAT	Sequencing			This study
	M13UR	CACAGGAAACAGCTATGACC	Sequencing			This study
MLSA
groEL	Gm-390F	AATAGTTTGAACDGCTTCRTA	Amplification, Sequencing	60	~2500	This study
	Gm-trx-R2	CACCAWGGTGCCCAAAARTCAA	Amplification, Sequencing			This study
	Gm-groEL-F3	ATGGTAAGYGATACWGARAAAATG	Sequencing			This study
	Gm-groEL-F5	GAAGARTGGGTWGATATGAT	Sequencing			This study
	Gm-groEL-F6	AAATTTTCAGAAGAYGCDCG	Sequencing			This study
	Gm-groEL-1127F	GTAATWAAARTHGGWGCWGC	Sequencing			This study
	Gm-groEL-1146R	GCWGCWCCDAYTTTWATTAC	Sequencing			This study
	LA-Gm-R2	GCAGCAGCAACTACTTCTTCTAAAACTGG	Sequencing			28
	LA-Gm-F2	AAGTAGGTGCTATTTCTGCTGCGGATGAA	Sequencing			28
	ORF179-199R	CTCCGTATTCTCCAGCTGCTT	Sequencing			28
	Gm-400F	CTTCATATCCGAAGTGCGATGTT	Sequencing			28
	TW-groESL-77F	TGATKAGAATGSYTTTGTTATCG	Sequencing			This study
	TW-groESL-525F	TGAAGAAGAAGTTTTAGCTGTTATTGA	Sequencing			This study
	TW-groESL-1566R	AACCTTAGCTGCTTTACCTAGCA	Sequencing			This study
recA	Gm-recA-F1	TATACAATTWTGAATGATATYACAGCTAC	Amplification, Sequencing	56	~2100	This study
	Gm-recA-R1	ATTCTYTCTTTCATTTCYTTWGC	Amplification, Sequencing			This study
	Gm-recA-intF2	TATCCRAAAGGRMGWATWGTDGAAGT	Sequencing			This study
	Gm-recA-intR2	AACCAWGAWCCMGATTTRTT	Sequencing			This study
rpoB	Gm-MHS-rpoB-w1F	GAAAAGCTGAGAGGTGACACAG	Amplification, Sequencing	60	~4000	This study
	Gm-MHS-rpoB-w1R	CGTCTATCAAGGAGCATACCTC	Amplification, Sequencing			This study
	Gm-MHS-rpoB-388F	CGTGTAATTGTATCTCAATTAG	Sequencing			This study
	Gm-MHS-rpoB-547F	GCTCGTATWGAYAGAACTAG	Sequencing			This study
	Gm-MHS-rpoB-904F	GAAATTTTAGTAGAAAAAGG	Sequencing			This study
	Gm-MHS-rpoB-1490F	ACCCATTAAGTGAGCTTACTCA	Sequencing			This study
	Gm-MHS-rpoB-1996F	GCGAACATGCAACGTCAAGCAGT	Sequencing			This study
	Gm-MHS-rpoB-2458F	TATGAAACAGATGCKCGWGA	Sequencing			This study
	Gm-MHS-rpoB-3293F	AAAGATTTGGTGAGATGGAGGTATG	Sequencing			This study
	Gm-MHS-rpoB-3466F	CTTATGAAAGAACTWCAAGC	Sequencing			This study
	Gm-MHS-rpoB-619R	TTCRTCAGATTCAAAACCTA	Sequencing			This study
	Gm-MHS-rpoB-944R	ATTTCACGWGTTAATTTAGT	Sequencing			This study
	Gm-MHS-rpoB-1588R	AGTGAACGTCACGYACTTCCAT	Sequencing			This study
	Gm-MHS-rpoB-2018R	ACTGCTTGACGTTGCATGTTCGC	Sequencing			This study
	Gm-MHS-rpoB-2708R	CGTAATGAAGTATCACGTACTTCTTTAGA	Sequencing			This study
	Gm-MHS-rpoB-3319R	CCCATACCTCCATCTCACCA	Sequencing			This study
Macrolide resistance
mefA/E	mefA/E-F	GAACCGAAACTATGACAGCCT	Amplification, Sequencing	50	1700	30
	mefA/E-R	GTCCTTTGAATTCCACACGA	Amplification, Sequencing			30
	mefE-28F	AAATTTTATGCAATATGGGCAG	Sequencing			This study
	mefE-577F	TCAGAACCACAACTCCTTCTTT	Sequencing			This study
	mefE-646R	CTGGGTAATCAAGTGCAAAGTT	Sequencing			This study
	mefE-1198R	TAACCTCAGTTATCATTTGGCA	Sequencing			This study
ermA	ermA-F	TCTAAAAAGCATGTAAAAGAA	Amplification	46	645	53
	ermA-R	CTTCGATAGTTTATTAATATTAGT	Amplification			53
ermB	ermB-F	CGTACCTTGGATATTCACCG	Amplification, Sequencing	53	224	54
	ermB-R	GTAAACAGTTGACGATATTCTCG	Amplification, Sequencing			54
ermC	ermC-F	TCAAAACATAATATAGATAAA	Amplification	46	642	53
	ermC-R	GCTAATATTGTTTAAATCGTCAAT	Amplification			53
ermM	ermM-F	TCGGCTCAGGAAAAGGG	Amplification	50	658	53
	ermM-R	CAAGTTAAGGATGCAGT	Amplification			53
ermTR	ermTR-F	TTGGGTCAGGAAAAGGA	Amplification	50	385	53
	ermTR-R	GGGTGAAAATATGCTCG	Amplification			53
msrA	msrA-F	CACGTTAGACGGTAGTTT	Amplification	50	1000	53
	msrA-R	TTCGTTCTTTCCCCACC	Amplification			53
Tetracycline resistance
tetM	tetM-F	TTAAATAGTGTTCTTGGAG	Amplification, Sequencing	49	656	55
	tetM-R	CTAAGATATGGCTCTAACAA	Amplification, Sequencing			55
tetO	tetO-F	AACTTAGGCATTCTGGCTCAC	Amplification	55	515	53
	tetO-R	TCCCACTGTTCCATATCGTCA	Amplification			53
tetK	tetK-F	TATTTGGCTTTGTATTCTTTCAT	Amplification	49	1159	55
	tetK-R	GCTATACCTGTTCCCTCTGATAA	Amplification			55
tetL	tetL-F	ATAAATTGTTTCGGGTCGGAAT	Amplification	49	1077	55
	tetL-R	AACCAGCCAACTAATGACAATGAT	Amplification			55
tetT	tetT-F	GGCGATGTCATTRCAGAAAAAG	Amplification	55	521	55
	tetT-R	AGTGCTTCTATCAGTTTGCTTC	Amplification			55
tetS	tetS-F	TCCGATAGTGATCCCCTTCT	Amplification	55	445	55
	tetS-R	GGAAATCTGCTGGCGTACTG	Amplification			55
tetW	tetW-F	GAGAGCCTGCTATATGCCAGC	Amplification	55	168	55
	tetW-R	GGGCGTATCCACAATGTTAAC	Amplification			55
Quinolone resistance
gyrA, gyrB (Gemella morbillorum)	GM-gyrBA-F2	AGTGTTGTCACTTAAGCTTTCAGA	Amplification, Sequencing	52	4993	This study
	GM-gyrBA-R2	CTTCTCTGTTGCTTTCAACAAAAT	Amplification, Sequencing			This study
	GM gyrBA-1439F	TTCAAGAACAAACAGGAAAACC	Sequencing			This study
	GM gyrBA-1924F	GTTCATGGTGAGATGGAAGGTA	Sequencing			This study
	GM gyrBA-2449F	GAATTATTCCTAGTCGAAGGGG	Sequencing			This study
	GM gyrBA-2911F	GGAGAAATGAATGCTGAAGAAC	Sequencing			This study
	GM gyrBA-3563F	GATGGGACTAAACAAGAACCAA	Sequencing			This study
	GM gyrBA-4177F	AGAGCATCAAAAAGAAGTAGTTG	Sequencing			This study
	GM gyrBA-4774F	TGATCATATTTTATTCTTCACCGA	Sequencing			This study
	GM gyrBA-5378F	TCAATAACTGGAAACGAAGACT	Sequencing			This study
	GM gyrBA-1525R	CTTTATATCCTCCTCCACCAAA	Sequencing			This study
	GM gyrBA-2156R	GCAACTAAACCTTCACGAACAT	Sequencing			This study
	GM gyrBA-2623R	CCATACCTACTGCCGTTATAAGA	Sequencing			This study
	GM gyrBA-3247R	AACTGGTTTTAGCCCATCTCTT	Sequencing			This study
	GM gyrBA-3680R	CTCCAAGATTATGTGGTGGAAT	Sequencing			This study
	GM gyrBA-4253R	CTAAAATGTGAGCACGAGCTTT	Sequencing			This study
	GM gyrBA-4868R	TCGGTATACCTTTAGACTGACGA	Sequencing			This study
	GM gyrBA-5423R	TTCCTTGATCTGTCATAATCATC	Sequencing			This study
gyrA, gyrB (GH-group and Gemella taiwanensis)	GH-gyrBA-FN2	ACAAACATTCATTACAACACCTT	Amplification, Sequencing	52	4954	This study
	GH-gyrBA-RN2	ACATTGCTTTCTARTCTTGTKTTT	Amplification, Sequencing			This study
	GH gyrB-113F	AAGGTCTACACCACCTTGTTTG	Sequencing			This study
	GH gyrB-511F	ATTCGTTTTAAAGCAGATCCAG	Sequencing			This study
	GH gyrB-940F	TTAACAGGTGATGAYGTTCGTG	Sequencing			This study
	GH gyrB-1676F	TTGAAGAACATGCTGGAGATAA	Sequencing			This study
	GH gyrB-180R	ACAATATCCRGCTAAGGCTTCA	Sequencing			This study
	GH gyrB-550R	TTGTTTCTTGGAARATTTCTGG	Sequencing			This study
	GH gyrB-1025R	GTTTTTGTTTGTCCTTCGAAC	Sequencing			This study
	GH gyrB-1321R	TACGTCCAAGTTTTGCACTTC	Sequencing			This study
	GH gyrB-1733R	TCTCCAAGACCTTTGTATCGTT	Sequencing			This study
	GH-gyrB-RN1	TGAATTTTCAATTTCAGTYGTTA	Sequencing
	GH-gyrA-FN1	ATGGGTGAAAAAGTAGAACCAA	Sequencing			This study
	GH gyrA-25FN	ACCTTAAGAAACATAACRACTGAAA	Sequencing			This study
	GH gyrA-649FN	TTCCCAACAGGMTCATTCYT	Sequencing			This study
	GH gyrA-1375FN	AAACCAGARCGTGTAATTCAAA	Sequencing			This study
	GH gyrA-2033FN	TYCGTACAATGGGRCGTGTA	Sequencing			This study
	GH gyrA-715RN	AACCACGTCCTGTTGTRTAKG	Sequencing			This study
	GH gyrA-1448RN	CGACGTTTRTCTCCGAATTTTT	Sequencing			This study
	GH gyrA-2217RN	TTTAACACCTTTTCCKCCAC	Sequencing			This study
gyrA, gyrB (Gemella sanguinis)	GS gyrBA-wF2	GTACAAGAATAGGACCCCATCA	Amplification, Sequencing	52	5173	This study
	GS gyrBA-wR2	CCATTTCCTCTTGATTCAATGT	Amplification, Sequencing			This study
	GS gyrB-62F	TAGAAGCTGTAAGAGTCCGTCC	Sequencing			This study
	GS gyrB-527F	ACCCAGAAATTTTCCAAGAAAC	Sequencing			This study
	GS gyrB-1273F	TTCCTAGTCGAAGGAGACTCTG	Sequencing			This study
	GS gyrB-1676F	TTGAAAAATATGCAGCAGATAAAA	Sequencing			This study
	GS gyrB-648R	TTGCCCTTCTCTCTCATCTTTA	Sequencing			This study
	GS gyrB-1324R	TATTACGACCCAGTTTTGCACT	Sequencing			This study
	GS gyrB-1865R	CTTGGTTCTACTTTTTCACCCA	Sequencing			This study
	GS gyrA-47F	AAATTGAAAATTCATTTCTTGACT	Sequencing			This study
	GS gyrA-471F	AGTTTTGCCATCTCGTATACCT	Sequencing			This study
	GS gyrA-972F	ACTTCAAGGTTCATTTGGTGTT	Sequencing			This study
	GS gyrA-1459F	ATTGAAGGCCAAGTAGATCAAA	Sequencing			This study
	GS gyrA-2050F	GTTAGTCGTGGTGTCAAAGGTA	Sequencing			This study
	GS gyrA-545R	ATATTTGTAGCCATACCAACCG	Sequencing			This study
	GS gyrA-1270R	AAATAGCCTGTGCCTGAATTT	Sequencing			This study
	GS gyrA-1753R	TTGGAATTCCTTTAGATTGACG	Sequencing			This study
	GS gyrA-2212R	CACCTTTACCACCACGATTTAT	Sequencing			This study
	GS gyrA-2427R	TTCTTTAGCTGCAAGCGTAACT	Sequencing			This study

## Sheet: Table S3
Table S3 mefE sequence of Gemella sanguinis TWCC 70419.
>TWCC_70419_mefE
ATGGAAAAATACAACAATTGGAAACGAAAATTTTATGCAATATGGGCAGGGCAAGCAGTATCATTAATCACTAGTGCCATCCTGCAAATGGCGATTATTTTTTACCTTACAGAAAAAACAGGATCTGCGATGGTCTTGTCTATGGCTTCATTAGTAGGTTTTTTACCCTATGCGATTTTGGGACCTGCCATTGGTGTGCTAGTGGATCGTCATGATAGGAAGAAGATAATGATTGGTGCCGATTTAATTATCGCAGCAGCTGGTGCAGTGCTTGCTATTGTTGCATTCTGTATGGAGCTACCTGTCTGGATGATTATGATAGTATTGTTTATCCGTAGCATTGGAACAGCTTTTCATACCCCAGCACTCAATGCGGTTACACCACTTTTAGTACCAGAA…
